# Supplementary material for: A Review of the Proteomic Profiling of African Viperidae and Elapidae Snake Venoms and Their Antivenom Neutralisation
Source: Toxins (Basel). 2022 Oct 22;14(11):723. doi: 10.3390/toxins14110723 (PMC9694588; doi:10.3390/toxins14110723)
Supplement: Supplementary file 1 [file toxins-14-00723-s001.zip]

Archive with 1 entries (1 files):
- toxins-1963494-supplementary.xlsx
