# Supplementary material for: A Review of the Proteomic Profiling of African Viperidae and Elapidae Snake Venoms and Their Antivenom Neutralisation
Source: Toxins (Basel). 2022 Oct 22;14(11):723. doi: 10.3390/toxins14110723 (PMC9694588; doi:10.3390/toxins14110723)
Supplement: Supplementary file 1 [file toxins-14-00723-s001.zip › toxins-1963494-supplementary.xlsx]

## Sheet: S1
Table S1. Percentage abundance of other venomic protein components of African Viperidae snakes.
		Others
Species	Country/Region	3FTx	NGF	5'N	PLB	NPs	Peroxiredoxin	Snake venom glutaminyl cyclases	Secretaory phospholipase A2 receptors	Phospholipase A2 inhibitor	Globins	BPP	DC-fragment	SVMP inhibitors	Peptides	Unknown
B. arietans	Ghana															0.9
B. arietans	Nigeria	3.4		2.5	1.8		0.9
B. nasicornis	West Africa												<0.1			0.7
B. caudalis	West Africa															0.3
B. g. gabonica	East Africa											2.8	0.5			1.2
B. g. rhinoceros	West Africa											0.3	0.6			0.8
E. ocellatus	Nigeria												1.7	0.5
E. ocellatus	Nigeria	2.2	0.6	2	0.6		1.2	1	1.9	2.6	0.7
C. cerastes	Egypt														9.87	2.28
C. cerastes	Tunisia
C. cerastes	Tunisia
C. cerastes	Morocco
C. vipera	Tunisia
M. mauritanica	Morocco					4.5							1.1
M. lebetina	Tunisia					0.8							0.9
Abbrevations: 3FTx = three-finger toxin; NGF = nerve growth factor; 5'N = snake venom 5'-nucleotidase; PLB = phospholipase B; NPs = natriuretic peptide; BPP = bradykinin-potentiating peptides; SVMP =snake venom metallopreinase; B =Bitis; E = Echis; C = Cerestas; M = Macrovipera; g = gabonica.

## Sheet: S2
Table S2. Percentage abundance of other venomic protein components of African Elapidae snakes.
		Others
Species	Country/Region	CTL	DIS	CYS	VEGF	NGF	Endonucleases	5'N	HYA	PLB	nawaprin	ohanin/vespryn	FMO	CELF	DRE	SUSHI	GPF	Acetylcholinesterase	Protease Inhibitor	Actin	Globin	AMP	GAL	KTC	PEP	NPC	NUCL	Unknown
D. polylepis	Kenya				<0.1	0.3			0.5															0.4		2.9	0.3
D. augusticeps	Tanzania					<0.1			<0.3														<0.5	<0.1	<0.1			4.9
N. nigricollis	Nigeria						0.3				1.7																	0.2
N. nigricollis	Nigeria	0.5			0.01					0.7									1	0.23		0.8
N. katiensis	Burkina Faso						0.2																					0.3
N. pallida	Kenya						0.1																					0.6
N. nubiae	North Africa																											0.1
N. mossambica	Tanzania																											0.4
N. melanoleuca	Uganda	<0.6				<0.4	1.1					<0.5	2.5	1.1	<0.3	<0.3	0.9
N. annulifera	Mozambique					0.67						0.23						1.39									0.24
N. annulifera	Mozambique	<0.6	0.01			0.6	0.02					0.45						0.02
N. ashei	Kenya					1		0.014
N. senegalensis	West Africa							0.53
N. haje	Nigeria	0.3			0.01				0.4	0.3									2	0.3	0.46	0.08
N. katiensis	Nigeria	0.7			0.01				0.07	0.1									0.91	0.23	0.1	0.08
H. haemachatus	South Africa			0.1		0.3						0.2
A. s. intermedius	Southern Africa					1.7																						0.18
A. l. cowlesi	Southern Africa								0.1
A. l. lubricus	Southern Africa					0.1																						0.07
Abbreviations: CTL = C-type lectin; DIS = disintegrin; CYS = cystatin; VEGF = vascular endothelial growth factor; NGF = nerve growth factor; 5'N = snake venom 5'-nucleotidase; HYA = hyaluronidase; PLB = phospholipase B; FMO = flavin monoamine oxidases; CELF = type-B carboxylesterases/lipases; DRE = DNA/RNA non-specific endonucleases; SUSHI = selectins; GPF = glutathione peroxidases; AMP = antimic…
